# Supplementary material for: Nucleophosmin1 and isocitrate dehydrogenase 1 and 2 as measurable residual disease markers in acute myeloid leukemia
Source: PLoS One. 2021 Jun 21;16(6):e0253386. doi: 10.1371/journal.pone.0253386 (PMC8216517; doi:10.1371/journal.pone.0253386)
Supplement: S1 Table — (XLSX) [file pone.0253386.s001.xlsx]

## Sheet: Munka1
Name	DNA/RNA	Oligonucleotide sequence	Ref
Forward primer	DNA	5´-GTGTTGTGGTTCCTTAACCACAT-3´	Chou WC, et al. Leukemia. 2007;21(5):998-1004.
Probe	DNA	5´FAM-TTTTCCAGGCTATTCAAGAT-MGB 3´	Chou WC, et al. Leukemia. 2007;21(5):998-1004.
Reverse primer for type A	DNA/RNA	5´-CTTCCTCCACTGCCAGACAGA-3´	Gorello P, et al. Leukemia. 2006;20(6):1103-8.
Reverse primer for type N	DNA/RNA	5´-CTTCCTCCACTGCNNNNCAGA-3´	Mencia-Trinchant N, et al. JMD. 2017;19(4):537-48.
Forward primer	RNA	5´-GAAGAATTGCTTCCGGATGACT-3´	Gorello P, et al. Leukemia. 2006;20(6):1103-8.
Probe	RNA	5´FAM-ACCAAGAGGCTATTCAA-MGB 3´	Gorello P, et al. Leukemia. 2006;20(6):1103-8.
