# Supplementary material for: Nucleophosmin1 and isocitrate dehydrogenase 1 and 2 as measurable residual disease markers in acute myeloid leukemia
Source: PLoS One. 2021 Jun 21;16(6):e0253386. doi: 10.1371/journal.pone.0253386 (PMC8216517; doi:10.1371/journal.pone.0253386)
Supplement: S2 Table — Abbreviations for S2–S5 Tables: DNR&AraC: standard daunorubicin&cytarabine regimen; FLT3-ITD: fms-like tyrosine kinase internal tandem duplication, FLT3-TKD: fms-like tyrosine kinase tyrosine kinase domain, HSCT: hematopoietic stem cell transplantation, IDH: isocitrate dehydrogenase, MLFS: morphologic leukemia-free state, MRD: measurable residual disease, NPM1 mutation type not available*: patients with palliative treatment or with missing DNA samples were not further evaluated for NPM1 mutation type. (XLSX) [file pone.0253386.s002.xlsx]

## Sheet: Munka1
	AML patients	%
Total	916
Male/female	449/467	49%/51%
Median age at diagnosis (year)	54	16-94
Cytogenetics available	861/916	0.94
Cytogenetics favourable	136/861	0.16
Cytogenetics normal karyotype	375/861	0.44
Cytogenetics other intermediate	132/861	0.15
Cytogenetics unfavourable	218/861	0.25
IDH1 R132C/R132H/other	27/30/11 (842)	3/4/1
IDH2 R140Q/R172K	76/18 (842)	9/2
FLT3-ITD positive	226/916	0.25
ITD low	122 (216)	0.57
ITD high	94 (216)	0.43
FLT3-ITD allel ratio not available	10
FLT3-TKD positive	71 (910)	0.08
NPM1 positive	253	0.28
NPM1 type-A	194 (200)	0.97
NPM1 type-N
NPM1 non-N	6 (200)	0.03
NPM1 mutation type not available*	53
Induction therapy (curative/palliative)	746/170	81%/19%
Curative (DNR&AraC / other)	521/225	70%/30%
death in aplasia or in indeterminate cause	95/746	0.13
Remission (MLFS)	524/746	0.7
Relapse	243/524	0.46
HSCT	176/746	0.26
