# Supplementary material for: Nucleophosmin1 and isocitrate dehydrogenase 1 and 2 as measurable residual disease markers in acute myeloid leukemia
Source: PLoS One. 2021 Jun 21;16(6):e0253386. doi: 10.1371/journal.pone.0253386 (PMC8216517; doi:10.1371/journal.pone.0253386)
Supplement: S3 Table — (XLSX) [file pone.0253386.s003.xlsx]

## Sheet: Munka1
	NPM1 positive	%	NPM1 positive MRD monitored	%
Total	253		116
NPM1 type-A	194/200	0.97	90/116	77.6%
NPM1 type-N			26/116	22.4%
NPM1 non-N	6/200	0.03	0	0
NPM1 mutation type not available*	53		0	0
NPM1 detectable at relapse	72/79	0.91	42/45	0.93
Male/female	104/149	41%/59%	51/65	44%/56%
Median age at diagnosis (year)	53	(range: 19-85 )	48	(range: 19-75 )
Cytogenetics available	226/253	0.89	107/116	0.92
Cytogenetics favourable	0/226	0	0/107	0
Cytogenetics normal karyotype	192/226	0.85	94/107	0.88
Cytogenetics other intermediate	25/226	0.11	10/107	0.09
Cytogenetics unfavourable	9/226	0.04	3/107	0.03
IDH1 R132H/R132C/other	27/4/6 (240)	11%/2%/3%	11/3/0	9%/3%/0%
IDH2 R140Q/R172K	37/0 (235)	16%/0%	19/0	16%/0%
FLT3-ITD positive	114/250	0.46	64/116	0.55
ITD low	62/114	0.54	39/64	0.61
ITD high	52/114	0.46	25/64	0.39
FLT3-TKD positive	33/243	0.16	15/113	0.13
Induction therapy (curative/palliative)	211/42	83%/17%	116/0	100%/0%
Curative (DNR&AraC / other)	168/43	80%/20%	96/20	83%/17%
death in aplasia or in indeterminate cause	28/211	0.13	0	0
Remission (MLFS)	174/211	0.82	116	1
Relapse	89/174	0.51	58/116	0.5
HSCT	49/211	0.23	38/116	0.33
