# Supplementary material for: Nucleophosmin1 and isocitrate dehydrogenase 1 and 2 as measurable residual disease markers in acute myeloid leukemia
Source: PLoS One. 2021 Jun 21;16(6):e0253386. doi: 10.1371/journal.pone.0253386 (PMC8216517; doi:10.1371/journal.pone.0253386)
Supplement: S4 Table — (XLSX) [file pone.0253386.s004.xlsx]

## Sheet: Munka1
	IDH1/2 positive	%	IDH1/2 positive MRD monitored	%
Total number	162		62
IDH1/IDH2	68/94	42%/58%	24/38	39%/61%
IDH1 R132C/132H/other	27/30/11	39%/46%/15%	10/14/0	42%/58%/0%
IDH2 R140Q/172K	76/18	81%/19%	33/5	87%/13%
Male/female	69/93	43%/57%	23/39	37%/63%
Median age at diagnosis (year)	57	(range: 24-94)	49	(range: 24-76)
Cytogenetics available	149/162	0.92	59/62	0.95
Cytogenetics favourable	6/149	0.04	1/59	0.02
Cytogenetics normal karyotype	89/149	0.6	39/59	0.66
Cytogenetics other intermediate	39/149	0.26	15/59	0.25
Cytogenetics unfavourable	15/149	0.1	4/59	0.07
NPM1 type-A	46/162	0.28	28/62	0.45
NPM1 type-N	27/162	0.17	5/62	0.08
NPM1 non-N	1/162	0.01	0/62	0
FLT3-ITD positive	32/162	0.2	15/62	0.24
ITD low	24/32	0.75	10/15	0.67
ITD high	8/32	0.25	5/15	0.33
FLT3-TKD positive	13/160	0.08	8/62	0.13
Induction therapy (curative/palliative)	132/30	81%/19%	62/0	100%/0%
Curative (DNR&AraC / other)	106/26	80%/20%	52/10	84%/16%
death in aplasia or in indeterminate cause	32/132	0.24	0	0
Remission (MLFS)	90/132	0.68	62	1
Relapse	45/90	0.5	31/62	0.5
HSCT	32/132	0.24	22/62	0.35
