# Supplementary material for: Nucleophosmin1 and isocitrate dehydrogenase 1 and 2 as measurable residual disease markers in acute myeloid leukemia
Source: PLoS One. 2021 Jun 21;16(6):e0253386. doi: 10.1371/journal.pone.0253386 (PMC8216517; doi:10.1371/journal.pone.0253386)
Supplement: S5 Table — (XLSX) [file pone.0253386.s005.xlsx]

## Sheet: Munka1
	NPM1+ IDH1/2+	%	MRD monitored	%
Total number	74		33
IDH1 R132C	4/74	0.05	3/33	0.09
NPM1 type-A	4/4	1	3/3	1
NPM1 type-N	0/4	0	0/3	0
IDH1 R132H	27/74	0.36	11/33	0.33
NPM1 type-A	13/27	0.48	8/11	0.73
NPM1 type-N	13/27	0.48	3/11	0.27
NPM1 non-N	1/27	0.04	0/11	0
IDH1 R132G/L/S/P	6/74	0.08	0/33	0
NPM1 type-A	4/6	0.67	0/0	0
NPM1 type-N	2/6	0.33	0/0	0
IDH2 R140Q	37/74	0.5	19/33	0.58
NPM1 type-A	25/37	0.68	17/19	0.89
NPM1 type-N	12/37	0.32	2/19	0.11
Male/female	30/44	41%/59%	12/21	36%/64%
Median age at diagnoses (year)	53	(range: 24-77)	46	(range: 25-66)
Cytogenetics available	62/74	0.84	30/33	0.91
Cytogenetics favourable	0/62	0	0/30	0
Cytogenetics normal karyotype	54/62	0.87	26/30	0.87
Cytogenetics other intermediate	7/62	0.11	4/30	0.13
Cytogenetics unfavourable	1/62	0.02	0/30	0
FLT3-ITD positive	25/74	0.34	14/33	0.42
ITD low	19/25	0.76	10/14	0.71
ITD high	6/25	0.24	4/14	0.29
FLT3-TKD positive	8/74	0.11	3/33	0.09
Induction therapy (curative/palliative)	63/11	85%/15%	33/0	100%/0%
Curative (DNR&AraC / other)	50/13	79%/21%	27/6	82%/18%
death in aplasia or in indeterminate cause	18/63	0.29	0/33	0
Remission (MLFS)	52/63	0.83	33	1
Relapse	28/52	0.54	18/33	0.55
HSCT	13/63	0.21	10/33	0.3
