# Supplementary material for: Nucleophosmin1 and isocitrate dehydrogenase 1 and 2 as measurable residual disease markers in acute myeloid leukemia
Source: PLoS One. 2021 Jun 21;16(6):e0253386. doi: 10.1371/journal.pone.0253386 (PMC8216517; doi:10.1371/journal.pone.0253386)
Supplement: S6 Table — Abbreviations: LoB: limit of blank, LoD: limit of detection. (XLSX) [file pone.0253386.s006.xlsx]

## Sheet: Munka1
Mutation	Type	DNA/RNA	Tested control samples	median (%)	range (%)	LOB (%)	LOD (%)
NPM1	type A	DNA	38	0.0000	0-0.0042	0.0018	0.0033
NPM1	type A	RNA	22	0.0000	0-0.0000	0.0000	0.0000
NPM1	type N	DNA	34	0.0005	0-0.0141	0.0091	0.0152
NPM1	type N	RNA	22	0.0000	0-0.0120	0.0070	0.0120
IDH1	p.R132C	DNA	27	0.0293	0-0.0693	0.0620	0.0960
IDH1	p.R132H	DNA	27	0.0292	0-0.0967	0.0756	0.1190
IDH2	p.R140Q	DNA	27	0.0427	0-0.0725	0.0789	0.1200
IDH2	p.R172K	DNA	26	0.0142	0-0.1047	0.0655	0.1090
